# Supplementary material for: Estimating incidence of infection from diverse data sources: Zika virus in Puerto Rico, 2016
Source: PLoS Comput Biol. 2021 Mar 30;17(3):e1008812. doi: 10.1371/journal.pcbi.1008812 (PMC8034731; doi:10.1371/journal.pcbi.1008812)
Supplement: S1 Code — Stan code for running the model using the combined indicators. (STAN) [file pcbi.1008812.s003.stan]

data {
  int<lower=0> T; // number of time points
  int<lower=0> pop; // population size
  int<lower=0> obs_susp_gbs[T]; // observed infections
  int<lower=0> obs_susp_zika[T]; // number of suspected cases
  int<lower=0> bb_pos[T]; // postive blood donors
  int<lower=0> bb_n[T]; // number of blood donors tested
}
parameters {
  real<lower=0, upper=1> z_init;
  real<lower=0> beta;
//  real theta;
  real<lower=0> sigma;
  real<lower=0> betat[T];
  real<lower=0, upper=1> p_GZ;
  real<lower=0, upper=1> p_G0;
  real<lower=0> phi_gbs;
  real<lower=0, upper=1> p_susp_z;
  real<lower=0> phi_susp;
  real<lower=0> f_obs_bb;
}
transformed parameters {
  real<lower=0, upper=1> s[T];
  real<lower=0, upper=1> z[T];
  real<lower=0> exp_obs_gbs[T];
  real<lower=0> exp_obs_susp[T];
  real<lower=0, upper=1> p_pos_bb[T];
  z[1] = betat[1] * z_init * (1 - z_init);
  s[1] = 1 - z_init - z[1];
  for (t in 2:T) {
    z[t] = betat[t] * z[t-1] * s[t-1];
    if (z[t] > s[t-1]) z[t] = s[t-1];
    s[t] = s[t-1] - z[t];
  }
  for (t in 1:T) {
    exp_obs_gbs[t] = pop * (p_G0 + (p_GZ - p_G0) * z[t]);
    exp_obs_susp[t] = pop * z[t] * p_susp_z;
    p_pos_bb[t] = f_obs_bb * z[t];
  }
}
model {
  target += normal_lpdf(z_init | 0, 0.002); // doubled the variance (0.001)
  target += normal_lpdf(beta | 2, 2); // doubled the variance (1)
  target += normal_lpdf(sigma | 0, 1);
  target += normal_lpdf(betat | beta, sigma);
  // gbs
  target += normal_lpdf(p_G0 | 2.5e-7, 1e-7); // baseline weekly GBS risk
  target += normal_lpdf(p_GZ | 2.6e-4, 2e-4); // prob. of suspect gbs given ZIKV
//  target += normal_lpdf(phi_gbs | 1, 0.5); //param used in original mansucript
  target += normal_lpdf(phi_gbs | 1, 1000); # changed to evaluate its effect
  target += neg_binomial_2_lpmf(obs_susp_gbs | exp_obs_gbs, phi_gbs);
  // susp zika
  target += normal_lpdf(p_susp_z | 0.11, 0.12); // prob of suspect Zika given ZIKV infection 
//  target += normal_lpdf(phi_susp | 1, 0.5); // param used in original manuscript
//  target += normal_lpdf(phi_susp | 1, 1000); // changed to evaluate effect 
  target += normal_lpdf(phi_susp | 0, 1000); // changed from mean 1 to 0
  
  target += neg_binomial_2_lpmf(obs_susp_zika | exp_obs_susp, phi_susp);
  // blood bank
  target += normal_lpdf(f_obs_bb | 0.88, 0.7);
  target += binomial_lpmf(bb_pos | bb_n, p_pos_bb);
}
generated quantities {
  real<lower=0, upper=1> total_z;
  int<lower=0> pred_zikv[T];
  total_z = z_init + sum(z);
  for (t in 1:T) {
    pred_zikv[t] = binomial_rng(pop, z[t]);
  }
}
